# Supplementary material for: Descriptive Genomic Analysis of Ampullary Carcinoma Utilizing the AACR Project GENIE Dataset
Source: Curr Issues Mol Biol. 2025 Nov 9;47(11):932. doi: 10.3390/cimb47110932 (PMC12651240; doi:10.3390/cimb47110932)
Supplement: Supplementary file 1 [file cimb-47-00932-s001.zip]

Archive with 1 entries (1 files):
- cimb-3899915-supplementary.pdf
